# Supplementary material for: Global Patterns of Protein Domain Gain and Loss in Superkingdoms
Source: PLoS Comput Biol. 2014 Jan 30;10(1):e1003452. doi: 10.1371/journal.pcbi.1003452 (PMC3907288; doi:10.1371/journal.pcbi.1003452)
Supplement: Dataset S1 — Names and classification of organisms used in phylogenetic analyses. (XLS) [file pcbi.1003452.s001.xls]

## Sheet: Sheet1
No.	Organism	Superkingdom
1	Aeropyrum pernix	Archaea
2	Archaeoglobus fulgidus	Archaea
3	Caldivirga maquilingensis	Archaea
4	Candidatus Korarchaeum	Archaea
5	Candidatus Methanoregula	Archaea
6	Haloarcula marismortui	Archaea
7	Halobacterium salinarum	Archaea
8	Halobacterium sp.	Archaea
9	Haloquadratum walsbyi	Archaea
10	Hyperthermus butylicus	Archaea
11	Ignicoccus hospitalis	Archaea
12	Metallosphaera sedula	Archaea
13	Methanobrevibacter smithii	Archaea
14	Methanocaldococcus jannaschii	Archaea
15	Methanococcoides burtonii	Archaea
16	Methanococcus aeolicus	Archaea
17	Methanococcus maripaludis	Archaea
18	Methanococcus vannielii	Archaea
19	Methanocorpusculum labreanum	Archaea
20	Methanoculleus marisnigri	Archaea
21	Methanopyrus kandleri	Archaea
22	Methanosaeta thermophila	Archaea
23	Methanosarcina acetivorans	Archaea
24	Methanosarcina barkeri	Archaea
25	Methanosarcina mazei	Archaea
26	Methanosphaera stadtmanae	Archaea
27	Methanospirillum hungatei	Archaea
28	Methanothermobacter thermautotrophicus	Archaea
29	Natronomonas pharaonis	Archaea
30	Nitrosopumilus maritimus	Archaea
31	Picrophilus torridus	Archaea
32	Pyrobaculum aerophilum	Archaea
33	Pyrobaculum arsenaticum	Archaea
34	Pyrobaculum calidifontis	Archaea
35	Pyrobaculum islandicum	Archaea
36	Pyrococcus abyssi	Archaea
37	Pyrococcus furiosus	Archaea
38	Pyrococcus horikoshii	Archaea
39	Staphylothermus marinus	Archaea
40	Sulfolobus acidocaldarius	Archaea
41	Sulfolobus solfataricus	Archaea
42	Sulfolobus tokodaii	Archaea
43	Thermococcus kodakarensis	Archaea
44	Thermofilum pendens	Archaea
45	Thermoplasma acidophilum	Archaea
46	Thermoplasma volcanium	Archaea
47	Thermoproteus neutrophilus	Archaea
48	uncultured methanogenic	Archaea
49	Acaryochloris marina	Bacteria
50	Acidobacteria bacterium	Bacteria
51	Acidothermus cellulolyticus	Bacteria
52	Acidovorax sp.	Bacteria
53	Acinetobacter baumannii	Bacteria
54	Acinetobacter sp.	Bacteria
55	Aeromonas hydrophila	Bacteria
56	Alcanivorax borkumensis	Bacteria
57	Alkalilimnicola ehrlichei	Bacteria
58	Alkaliphilus metalliredigens	Bacteria
59	Alkaliphilus oremlandii	Bacteria
60	Anabaena variabilis	Bacteria
61	Anaeromyxobacter dehalogenans	Bacteria
62	Anaeromyxobacter sp.	Bacteria
63	Aquifex aeolicus	Bacteria
64	Arcobacter butzleri	Bacteria
65	Arthrobacter aurescens	Bacteria
66	Arthrobacter sp.	Bacteria
67	Bacillus amyloliquefaciens	Bacteria
68	Bacillus anthracis	Bacteria
69	Bacillus cereus	Bacteria
70	Bacillus clausii	Bacteria
71	Bacillus halodurans	Bacteria
72	Bacillus licheniformis	Bacteria
73	Bacillus pumilus	Bacteria
74	Bacillus subtilis	Bacteria
75	Bacillus thuringiensis	Bacteria
76	Bacillus weihenstephanensis	Bacteria
77	Bdellovibrio bacteriovorus	Bacteria
78	Beijerinckia indica	Bacteria
79	Bordetella petrii	Bacteria
80	Burkholderia ambifaria	Bacteria
81	Burkholderia cenocepacia	Bacteria
82	Burkholderia cepacia	Bacteria
83	Burkholderia pseudomallei	Bacteria
84	Burkholderia thailandensis	Bacteria
85	Burkholderia vietnamiensis	Bacteria
86	Burkholderia xenovorans	Bacteria
87	Caldicellulosiruptor saccharolyticus	Bacteria
88	Candidatus Desulforudis	Bacteria
89	Candidatus Pelagibacter	Bacteria
90	Carboxydothermus hydrogenoformans	Bacteria
91	Caulobacter crescentus	Bacteria
92	Caulobacter sp.	Bacteria
93	Chlorobium phaeobacteroides	Bacteria
94	Chlorobium tepidum	Bacteria
95	Chloroflexus aurantiacus	Bacteria
96	Chromobacterium violaceum	Bacteria
97	Chromohalobacter salexigens	Bacteria
98	Citrobacter koseri	Bacteria
99	Clostridium acetobutylicum	Bacteria
100	Clostridium beijerinckii	Bacteria
101	Clostridium botulinum	Bacteria
102	Clostridium difficile	Bacteria
103	Clostridium kluyveri	Bacteria
104	Clostridium novyi	Bacteria
105	Clostridium perfringens	Bacteria
106	Clostridium phytofermentans	Bacteria
107	Clostridium thermocellum	Bacteria
108	Colwellia psychrerythraea	Bacteria
109	Corynebacterium efficiens	Bacteria
110	Corynebacterium glutamicum	Bacteria
111	Cyanothece sp.	Bacteria
112	Cytophaga hutchinsonii	Bacteria
113	Dechloromonas aromatica	Bacteria
114	Dehalococcoides ethenogenes	Bacteria
115	Dehalococcoides sp.	Bacteria
116	Deinococcus geothermalis	Bacteria
117	Deinococcus radiodurans	Bacteria
118	Delftia acidovorans	Bacteria
119	Desulfitobacterium hafniense	Bacteria
120	Desulfococcus oleovorans	Bacteria
121	Desulfotalea psychrophila	Bacteria
122	Desulfotomaculum reducens	Bacteria
123	Desulfovibrio desulfuricans	Bacteria
124	Desulfovibrio vulgaris	Bacteria
125	Dinoroseobacter shibae	Bacteria
126	Enterobacter sakazakii	Bacteria
127	Erythrobacter litoralis	Bacteria
128	Exiguobacterium sibiricum	Bacteria
129	Fervidobacterium nodosum	Bacteria
130	Flavobacterium johnsoniae	Bacteria
131	Geobacillus kaustophilus	Bacteria
132	Geobacillus thermodenitrificans	Bacteria
133	Geobacter metallireducens	Bacteria
134	Geobacter sulfurreducens	Bacteria
135	Geobacter uraniumreducens	Bacteria
136	Gloeobacter violaceus	Bacteria
137	Gluconacetobacter diazotrophicus	Bacteria
138	Gluconobacter oxydans	Bacteria
139	Gramella forsetii	Bacteria
140	Granulibacter bethesdensis	Bacteria
141	Hahella chejuensis	Bacteria
142	Halorhodospira halophila	Bacteria
143	Heliobacterium modesticaldum	Bacteria
144	Herminiimonas arsenicoxydans	Bacteria
145	Herpetosiphon aurantiacus	Bacteria
146	Hyphomonas neptunium	Bacteria
147	Idiomarina loihiensis	Bacteria
148	Jannaschia sp.	Bacteria
149	Janthinobacterium sp.	Bacteria
150	Kineococcus radiotolerans	Bacteria
151	Lactobacillus brevis	Bacteria
152	Lactobacillus delbrueckii	Bacteria
153	Lactobacillus helveticus	Bacteria
154	Lactobacillus plantarum	Bacteria
155	Lactobacillus sakei	Bacteria
156	Lactococcus lactis	Bacteria
157	Leptospira biflexa	Bacteria
158	Leptothrix cholodnii	Bacteria
159	Leuconostoc citreum	Bacteria
160	Leuconostoc mesenteroides	Bacteria
161	Listeria innocua	Bacteria
162	Listeria welshimeri	Bacteria
163	Magnetospirillum magneticum	Bacteria
164	Maricaulis maris	Bacteria
165	Marinobacter aquaeolei	Bacteria
166	Marinomonas sp.	Bacteria
167	Methylibium petroleiphilum	Bacteria
168	Methylobacillus flagellatus	Bacteria
169	Methylobacterium extorquens	Bacteria
170	Methylobacterium sp.	Bacteria
171	Methylococcus capsulatus	Bacteria
172	Microcystis aeruginosa	Bacteria
173	Moorella thermoacetica	Bacteria
174	Mycobacterium avium	Bacteria
175	Mycobacterium gilvum	Bacteria
176	Mycobacterium marinum	Bacteria
177	Mycobacterium smegmatis	Bacteria
178	Mycobacterium sp.	Bacteria
179	Mycobacterium ulcerans	Bacteria
180	Mycobacterium vanbaalenii	Bacteria
181	Myxococcus xanthus	Bacteria
182	Nitratiruptor sp.	Bacteria
183	Nitrobacter hamburgensis	Bacteria
184	Nitrobacter winogradskyi	Bacteria
185	Nitrosococcus oceani	Bacteria
186	Nitrosomonas europaea	Bacteria
187	Nitrosomonas eutropha	Bacteria
188	Nitrosospira multiformis	Bacteria
189	Nocardia farcinica	Bacteria
190	Nocardioides sp.	Bacteria
191	Nostoc sp.	Bacteria
192	Novosphingobium aromaticivorans	Bacteria
193	Oceanobacillus iheyensis	Bacteria
194	Ochrobactrum anthropi	Bacteria
195	Oenococcus oeni	Bacteria
196	Opitutus terrae	Bacteria
197	Paracoccus denitrificans	Bacteria
198	Parvibaculum lavamentivorans	Bacteria
199	Pediococcus pentosaceus	Bacteria
200	Pelobacter carbinolicus	Bacteria
201	Pelobacter propionicus	Bacteria
202	Pelodictyon luteolum	Bacteria
203	Pelotomaculum thermopropionicum	Bacteria
204	Petrotoga mobilis	Bacteria
205	Photobacterium profundum	Bacteria
206	Polaromonas naphthalenivorans	Bacteria
207	Polaromonas sp.	Bacteria
208	Polynucleobacter sp.	Bacteria
209	Prochlorococcus marinus	Bacteria
210	Pseudoalteromonas atlantica	Bacteria
211	Pseudoalteromonas haloplanktis	Bacteria
212	Pseudomonas aeruginosa	Bacteria
213	Pseudomonas entomophila	Bacteria
214	Pseudomonas fluorescens	Bacteria
215	Pseudomonas mendocina	Bacteria
216	Pseudomonas putida	Bacteria
217	Pseudomonas stutzeri	Bacteria
218	Psychrobacter arcticus	Bacteria
219	Psychrobacter cryohalolentis	Bacteria
220	Psychrobacter sp.	Bacteria
221	Psychromonas ingrahamii	Bacteria
222	Ralstonia eutropha	Bacteria
223	Ralstonia metallidurans	Bacteria
224	Ralstonia solanacearum	Bacteria
225	Rhodobacter sphaeroides	Bacteria
226	Rhodococcus sp.	Bacteria
227	Rhodoferax ferrireducens	Bacteria
228	Rhodopirellula baltica	Bacteria
229	Rhodopseudomonas palustris	Bacteria
230	Rhodospirillum rubrum	Bacteria
231	Roseiflexus castenholzii	Bacteria
232	Roseiflexus sp.	Bacteria
233	Roseobacter denitrificans	Bacteria
234	Rubrobacter xylanophilus	Bacteria
235	Saccharophagus degradans	Bacteria
236	Saccharopolyspora erythraea	Bacteria
237	Salinibacter ruber	Bacteria
238	Salinispora arenicola	Bacteria
239	Salinispora tropica	Bacteria
240	Shewanella amazonensis	Bacteria
241	Shewanella baltica	Bacteria
242	Shewanella denitrificans	Bacteria
243	Shewanella frigidimarina	Bacteria
244	Shewanella halifaxensis	Bacteria
245	Shewanella loihica	Bacteria
246	Shewanella oneidensis	Bacteria
247	Shewanella putrefaciens	Bacteria
248	Shewanella sediminis	Bacteria
249	Shewanella sp.	Bacteria
250	Shewanella woodyi	Bacteria
251	Silicibacter pomeroyi	Bacteria
252	Silicibacter sp.	Bacteria
253	Solibacter usitatus	Bacteria
254	Sorangium cellulosum	Bacteria
255	Sphingomonas wittichii	Bacteria
256	Sphingopyxis alaskensis	Bacteria
257	Streptococcus thermophilus	Bacteria
258	Streptomyces avermitilis	Bacteria
259	Streptomyces coelicolor	Bacteria
260	Streptomyces griseus	Bacteria
261	Sulfurimonas denitrificans	Bacteria
262	Sulfurovum sp.	Bacteria
263	Synechococcus elongatus	Bacteria
264	Synechococcus sp.	Bacteria
265	Synechocystis sp.	Bacteria
266	Syntrophobacter fumaroxidans	Bacteria
267	Syntrophomonas wolfei	Bacteria
268	Syntrophus aciditrophicus	Bacteria
269	Thermoanaerobacter pseudethanolicus	Bacteria
270	Thermoanaerobacter sp.	Bacteria
271	Thermoanaerobacter tengcongensis	Bacteria
272	Thermobifida fusca	Bacteria
273	Thermosipho melanesiensis	Bacteria
274	Thermosynechococcus elongatus	Bacteria
275	Thermotoga lettingae	Bacteria
276	Thermotoga maritima	Bacteria
277	Thermotoga petrophila	Bacteria
278	Thermus thermophilus	Bacteria
279	Thiobacillus denitrificans	Bacteria
280	Thiomicrospira crunogena	Bacteria
281	Trichodesmium erythraeum	Bacteria
282	Vibrio cholerae	Bacteria
283	Vibrio harveyi	Bacteria
284	Vibrio parahaemolyticus	Bacteria
285	Vibrio vulnificus	Bacteria
286	Xanthobacter autotrophicus	Bacteria
287	Zymomonas mobilis	Bacteria
288	Aedes aegypti	Eukarya
289	Anopheles gambiae	Eukarya
290	Apis mellifera	Eukarya
291	Arabidopsis thaliana	Eukarya
292	Ashbya gossypii	Eukarya
293	Aspergillus clavatus	Eukarya
294	Aspergillus flavus	Eukarya
295	Aspergillus fumigatus	Eukarya
296	Aspergillus nidulans	Eukarya
297	Aspergillus niger	Eukarya
298	Aspergillus oryzae	Eukarya
299	Aspergillus terreus	Eukarya
300	Aureococcus anophagefferens	Eukarya
301	Bombyx mori	Eukarya
302	Bos taurus	Eukarya
303	Botrytis cinerea	Eukarya
304	Branchiostoma floridae	Eukarya
305	Caenorhabditis briggsae	Eukarya
306	Caenorhabditis elegans	Eukarya
307	Candida glabrata	Eukarya
308	Candida guilliermondii	Eukarya
309	Candida lusitaniae	Eukarya
310	Candida parapsilosis	Eukarya
311	Candida tropicalis	Eukarya
312	Canis familiaris	Eukarya
313	Capitella sp.	Eukarya
314	Carica papaya	Eukarya
315	Cavia porcellus	Eukarya
316	Chaetomium globosum	Eukarya
317	Chlamydomonas reinhardtii	Eukarya
318	Chlorella sp.	Eukarya
319	Ciona intestinalis	Eukarya
320	Ciona savignyi	Eukarya
321	Coccidioides immitis	Eukarya
322	Coprinopsis cinerea	Eukarya
323	Cryptococcus neoformans	Eukarya
324	Culex pipiens	Eukarya
325	Cyanidioschyzon merolae	Eukarya
326	Danio rerio	Eukarya
327	Daphnia pulex	Eukarya
328	Dasypus novemcinctus	Eukarya
329	Debaromyces hansenii	Eukarya
330	Dictyostelium discoideum	Eukarya
331	Drosophila ananassae	Eukarya
332	Drosophila erecta	Eukarya
333	Drosophila grimshawi	Eukarya
334	Drosophila melanogaster	Eukarya
335	Drosophila mojavensis	Eukarya
336	Drosophila persimilis	Eukarya
337	Drosophila pseudoobscura	Eukarya
338	Drosophila sechellia	Eukarya
339	Drosophila simulans	Eukarya
340	Drosophila virilis	Eukarya
341	Drosophila willistoni	Eukarya
342	Drosophila yakuba	Eukarya
343	Echinops telfairi	Eukarya
344	Emiliania huxleyi	Eukarya
345	Equus caballus	Eukarya
346	Erinaceus europaeus	Eukarya
347	Felis catus	Eukarya
348	Gallus gallus	Eukarya
349	Gasterosteus aculeatus	Eukarya
350	Helobdella robusta	Eukarya
351	Histoplasma capsulatum	Eukarya
352	Homo sapiens	Eukarya
353	Kluyveromyces lactis	Eukarya
354	Kluyveromyces waltii	Eukarya
355	Laccaria bicolor	Eukarya
356	Lodderomyces elongisporus	Eukarya
357	Lottia gigantea	Eukarya
358	Loxodonta africana	Eukarya
359	Macaca mulatta	Eukarya
360	Malassezia globosa	Eukarya
361	Medicago truncatula	Eukarya
362	Microcebus murinus	Eukarya
363	Micromonas sp.	Eukarya
364	Monodelphis domestica	Eukarya
365	Monosiga brevicollis	Eukarya
366	Mus musculus	Eukarya
367	Myotis lucifugus	Eukarya
368	Naegleria gruberi	Eukarya
369	Nasonia vitripennis	Eukarya
370	Nectria haematococca	Eukarya
371	Nematostella vectensis	Eukarya
372	Neosartorya fischeri	Eukarya
373	Neurospora crassa	Eukarya
374	Ochotona princeps	Eukarya
375	Ornithorhynchus anatinus	Eukarya
376	Oryctolagus cuniculus	Eukarya
377	Oryza sativa	Eukarya
378	Oryzias latipes	Eukarya
379	Ostreococcus lucimarinus	Eukarya
380	Ostreococcus tauri	Eukarya
381	Otolemur garnettii	Eukarya
382	Pan troglodytes	Eukarya
383	Paramecium tetraurelia	Eukarya
384	Phaeodactylum tricornutum	Eukarya
385	Phanerochaete chrysosporium	Eukarya
386	Phycomyces blakesleeanus	Eukarya
387	Physcomitrella patens	Eukarya
388	Pichia stipitis	Eukarya
389	Podospora anserina	Eukarya
390	Pongo pygmaeus	Eukarya
391	Populus trichocarpa	Eukarya
392	Postia placenta	Eukarya
393	Rattus norvegicus	Eukarya
394	Saccharomyces bayanus	Eukarya
395	Saccharomyces cerevisiae	Eukarya
396	Saccharomyces mikatae	Eukarya
397	Saccharomyces paradoxus	Eukarya
398	Schizosaccharomyces japonicus	Eukarya
399	Schizosaccharomyces pombe	Eukarya
400	Sclerotinia sclerotiorum	Eukarya
401	Selaginella moellendorffii	Eukarya
402	Sorex araneus	Eukarya
403	Sorghum bicolor	Eukarya
404	Spermophilus tridecemlineatus	Eukarya
405	Sporobolomyces roseus	Eukarya
406	Strongylocentrotus purpuratus	Eukarya
407	Takifugu rubripes	Eukarya
408	Tetrahymena thermophila	Eukarya
409	Tetraodon nigroviridis	Eukarya
410	Thalassiosira pseudonana	Eukarya
411	Tribolium castaneum	Eukarya
412	Trichoplax adhaerens	Eukarya
413	Tupaia belangeri	Eukarya
414	Uncinocarpus reesii	Eukarya
415	Vanderwaltozyma polyspora	Eukarya
416	Vitis vinifera	Eukarya
417	Volvox carteri	Eukarya
418	Xenopus laevis	Eukarya
419	Xenopus tropicalis	Eukarya
420	Yarrowia lipolytica	Eukarya
